# Supplementary material for: Structure of the human galanin receptor 2 bound to galanin and Gq reveals the basis of ligand specificity and how binding affects the G-protein interface
Source: PLoS Biol. 2022 Aug 1;20(8):e3001714. doi: 10.1371/journal.pbio.3001714 (PMC9371267; doi:10.1371/journal.pbio.3001714)
Supplement: S1 Data — (XLSX) [file pbio.3001714.s005.xlsx]

## Sheet: Figure 3 source data
Figure 3
		Mock			WT (1:1)			WT (1:2.5)			WT (1:5)			WT (1:10)			WT (1:25)			H1023.29A			Y1644.64x65A			Y1644.64x65F			V174ECL2A			H176ECL2A			R1845.35x36V			L2556.54A			F264ECL3A			L266ECL3A			R2747.35x34A
		Exp #1	Exp #2	Exp #3	Exp #1	Exp #2	Exp #3	Exp #1	Exp #2	Exp #3	Exp #1	Exp #2	Exp #3	Exp #1	Exp #2	Exp #3	Exp #1	Exp #2	Exp #3	Exp #1	Exp #2	Exp #3	Exp #1	Exp #2	Exp #3	Exp #1	Exp #2	Exp #3	Exp #1	Exp #2	Exp #3	Exp #1	Exp #2	Exp #3	Exp #1	Exp #2	Exp #3	Exp #1	Exp #2	Exp #3	Exp #1	Exp #2	Exp #3	Exp #1	Exp #2	Exp #3	Exp #1	Exp #2	Exp #3
	Vehicle	1	1	1	1	1	1	1	1	1	1	1	1	1	1	1	1	1	1	1	1	1	1	1	1	1	1	1	1	1	1	1	1	1	1	1	1	1	1	1	1	1	1	1	1	1	1	1	1
Galanin	-10	0.975	0.951	0.996	1.031	1.078	1.065	1.018	1.037	1.029	0.991	1.017	1.01	0.988	0.989	0.973	0.962	0.937	0.952	0.978	0.997	0.968	0.969	0.981	0.984	0.992	1.038	1.019	0.994	1.017	0.949	0.99	0.99	1.003	0.995	0.961	0.982	0.98	0.97	0.992	0.968	0.951	0.973	0.959	0.952	0.965	0.999	0.999	0.966
Log M	-9	0.97	0.932	0.991	1.437	1.61	1.529	1.276	1.36	1.233	1.18	1.35	1.159	1.063	1.164	1.055	0.983	1.015	0.986	0.973	0.979	1.013	0.972	0.947	0.971	1.13	1.187	1.112	1.002	1.043	0.97	1.13	1.251	1.152	0.987	0.98	0.97	1.019	1.009	0.999	0.988	0.96	0.987	0.959	0.971	0.978	1.013	1.027	0.989
	-8	0.989	0.945	0.985	2.65	2.69	2.898	2.388	2.251	2.13	1.936	2.052	1.797	1.568	1.758	1.428	1.129	1.252	1.179	0.955	0.981	0.987	0.989	0.949	0.97	1.753	1.734	1.74	1.151	1.328	1.136	1.888	2.156	1.986	1.023	1.005	1.01	1.23	1.332	1.308	0.983	0.971	0.995	0.995	1.001	0.983	1.251	1.319	1.25
	-7	0.954	0.96	0.973	3.907	3.293	3.872	3.376	3.051	3.087	2.907	2.717	2.444	2.237	2.296	1.967	1.481	1.674	1.49	1.056	1.159	1.072	0.97	0.98	0.962	2.798	2.371	2.683	1.946	2.322	1.668	3.455	3.243	3.485	1.317	1.393	1.32	2.053	2.01	2.143	1.268	1.243	1.228	1.182	1.305	1.166	2.172	2.144	2.044
	-6	0.966	0.929	0.951	4.267	3.473	4.116	4.048	3.327	3.498	3.282	2.798	2.692	2.545	2.415	2.19	1.767	1.895	1.605	1.444	1.434	1.38	0.97	0.98	0.97	3.216	2.605	2.818	3.007	3.115	2.368	4.687	3.732	4.287	2.328	2.253	1.994	2.715	2.489	2.759	2.481	2.161	2.121	2.426	2.196	1.91	3.177	2.792	2.725
	-5	0.966	0.905	0.936	4.328	3.613	4.17	4.131	3.447	3.64	3.346	3.136	2.695	2.534	2.662	2.238	1.74	1.906	1.62	1.501	1.539	1.433	0.99	0.995	0.99	3.268	2.667	2.92	3.244	3.373	2.646	4.854	4.047	4.429	2.75	2.708	2.52	3.052	2.673	2.982	3.753	2.939	3.377	3.847	3.208	2.875	3.462	3.104	2.976
		Mean	SEM	n	Mean	SEM	n	Mean	SEM	n	Mean	SEM	n	Mean	SEM	n	Mean	SEM	n	Mean	SEM	n	Mean	SEM	n	Mean	SEM	n	Mean	SEM	n	Mean	SEM	n	Mean	SEM	n	Mean	SEM	n	Mean	SEM	n	Mean	SEM	n	Mean	SEM	n
	Vehicle	1	0	3	1	0	3	1	0	3	1	0	3	1	0	3	1	0	3	1	0	3	1	0	3	1	0	3	1	0	3	1	0	3	1	0	3	1	0	3	1	0	3	1	0	3	1	0	3
Galanin	-10	0.974	0.013	3	0.974	0.013	3	0.974	0.013	3	0.974	0.013	3	0.974	0.013	3	0.974	0.013	3	0.974	0.013	3	0.974	0.013	3	0.974	0.013	3	0.974	0.013	3	0.974	0.013	3	0.974	0.013	3	0.974	0.013	3	0.974	0.013	3	0.974	0.013	3	0.974	0.013	3
Log M	-9	0.964	0.017	3	0.964	0.017	3	0.964	0.017	3	0.964	0.017	3	0.964	0.017	3	0.964	0.017	3	0.964	0.017	3	0.964	0.017	3	0.964	0.017	3	0.964	0.017	3	0.964	0.017	3	0.964	0.017	3	0.964	0.017	3	0.964	0.017	3	0.964	0.017	3	0.964	0.017	3
	-8	0.973	0.014	3	0.973	0.014	3	0.973	0.014	3	0.973	0.014	3	0.973	0.014	3	0.973	0.014	3	0.973	0.014	3	0.973	0.014	3	0.973	0.014	3	0.973	0.014	3	0.973	0.014	3	0.973	0.014	3	0.973	0.014	3	0.973	0.014	3	0.973	0.014	3	0.973	0.014	3
	-7	0.962	0.006	3	0.962	0.006	3	0.962	0.006	3	0.962	0.006	3	0.962	0.006	3	0.962	0.006	3	0.962	0.006	3	0.962	0.006	3	0.962	0.006	3	0.962	0.006	3	0.962	0.006	3	0.962	0.006	3	0.962	0.006	3	0.962	0.006	3	0.962	0.006	3	0.962	0.006	3
	-6	0.949	0.011	3	0.949	0.011	3	0.949	0.011	3	0.949	0.011	3	0.949	0.011	3	0.949	0.011	3	0.949	0.011	3	0.949	0.011	3	0.949	0.011	3	0.949	0.011	3	0.949	0.011	3	0.949	0.011	3	0.949	0.011	3	0.949	0.011	3	0.949	0.011	3	0.949	0.011	3
	-5	0.936	0.018	3	0.936	0.018	3	0.936	0.018	3	0.936	0.018	3	0.936	0.018	3	0.936	0.018	3	0.936	0.018	3	0.936	0.018	3	0.936	0.018	3	0.936	0.018	3	0.936	0.018	3	0.936	0.018	3	0.936	0.018	3	0.936	0.018	3	0.936	0.018	3	0.936	0.018	3
