# Supplementary material for: Structure of the human galanin receptor 2 bound to galanin and Gq reveals the basis of ligand specificity and how binding affects the G-protein interface
Source: PLoS Biol. 2022 Aug 1;20(8):e3001714. doi: 10.1371/journal.pbio.3001714 (PMC9371267; doi:10.1371/journal.pbio.3001714)
Supplement: S2 Data — (XLSX) [file pbio.3001714.s006.xlsx]

## Sheet: S2B Figure source data
	S2B Figure source data
	wave_number	1/Å	fsc_nomask	fsc_sphericalmask	fsc_loosemask	fsc_tightmask	fsc_noisesub_raw	fsc_noisesub_true	fsc_noisesub
	0.5	0.00186567	1	1	1	1	1	nan	1
	1.5	0.005597	0.999748	0.999955	0.999994	0.999999	0.999999	0.153846	0.999999
	2.5	0.00932833	0.999893	0.99997	0.999988	0.999996	0.999996	-0.050847	0.999996
	3.5	0.0130597	0.999593	0.99989	0.999967	0.99999	0.99999	0.017341	0.99999
	4.5	0.016791	0.99917	0.999707	0.999933	0.999987	0.999987	-0.013889	0.999987
	5.5	0.0205223	0.999361	0.999745	0.999955	0.999983	0.999983	0.014235	0.999983
	6.5	0.0242537	0.999107	0.999636	0.999934	0.99996	0.99996	0.001473	0.99996
	7.5	0.027985	0.998637	0.999444	0.999858	0.999944	0.999944	-0.010672	0.999944
	8.5	0.0317163	0.998267	0.999297	0.999818	0.999934	0.999933	0.010724	0.999934
	9.5	0.0354477	0.998025	0.999063	0.999785	0.999882	0.999882	-0.007096	0.999882
	10.5	0.039179	0.996785	0.998605	0.999617	0.999795	0.999798	-0.010604	0.999795
	11.5	0.0429103	0.993733	0.997142	0.999127	0.999692	0.999695	-0.009582	0.999692
	12.5	0.0466417	0.989567	0.995433	0.998656	0.999554	0.999552	0.003856	0.999554
	13.5	0.050373	0.98298	0.993094	0.998182	0.999197	0.999193	0.005537	0.999197
	14.5	0.0541043	0.973022	0.98786	0.996236	0.998556	0.998553	0.002266	0.998556
	15.5	0.0578356	0.967328	0.983739	0.994003	0.998035	0.99803	0.002603	0.998035
	16.5	0.061567	0.968403	0.983056	0.99314	0.997797	0.997794	0.001378	0.997797
	17.5	0.0652983	0.964415	0.981603	0.992149	0.997233	0.997226	0.002471	0.997233
	18.5	0.0690296	0.959849	0.978307	0.990493	0.996347	0.996328	0.005356	0.996347
	19.5	0.072761	0.956548	0.977105	0.988869	0.995213	0.99519	0.004684	0.995213
	20.5	0.0764923	0.960116	0.977489	0.988121	0.994245	0.994226	0.003272	0.994245
	21.5	0.0802236	0.958745	0.976213	0.987782	0.993404	0.993395	0.001272	0.993404
	22.5	0.083955	0.95598	0.973861	0.986518	0.993073	0.993079	-0.000904	0.993073
	23.5	0.0876863	0.955316	0.973981	0.985343	0.992514	0.992523	-0.001252	0.992514
	24.5	0.0914176	0.949094	0.970125	0.983762	0.99128	0.991293	-0.001479	0.99128
	25.5	0.095149	0.939763	0.964001	0.981777	0.989863	0.989869	-0.000612	0.989863
	26.5	0.0988803	0.934524	0.960526	0.978205	0.987862	0.987853	0.000795	0.987862
	27.5	0.102612	0.925137	0.954008	0.974665	0.985199	0.985178	0.001391	0.985199
	28.5	0.106343	0.906791	0.942299	0.968582	0.981455	0.981417	0.002037	0.981455
	29.5	0.110074	0.888441	0.929996	0.960928	0.977029	0.976991	0.001655	0.977029
	30.5	0.113806	0.873466	0.917944	0.952401	0.971253	0.971241	0.000406	0.971253
	31.5	0.117537	0.848588	0.900834	0.941872	0.963399	0.963439	-0.001102	0.963399
	32.5	0.121268	0.823484	0.882967	0.929735	0.954798	0.954873	-0.001663	0.954798
	33.5	0.125	0.792572	0.855077	0.908215	0.940388	0.940477	-0.001501	0.940388
	34.5	0.128731	0.771918	0.837509	0.891437	0.926115	0.926293	-0.002415	0.926115
	35.5	0.132462	0.734564	0.812578	0.875137	0.910225	0.910491	-0.002969	0.910225
	36.5	0.136194	0.718678	0.793663	0.861767	0.897996	0.898202	-0.002026	0.897996
	37.5	0.139925	0.717345	0.793206	0.853471	0.893611	0.893646	-0.000326	0.893611
	38.5	0.143656	0.719317	0.790947	0.849157	0.887555	0.887439	0.001032	0.887555
	39.5	0.147388	0.708745	0.784296	0.847974	0.883271	0.882984	0.002449	0.883271
	40.5	0.151119	0.69683	0.772252	0.84057	0.87649	0.876269	0.001786	0.87649
	41.5	0.15485	0.699241	0.776413	0.837832	0.872833	0.87292	-0.000687	0.872833
	42.5	0.158582	0.707644	0.779175	0.837758	0.871418	0.871586	-0.00131	0.871418
	43.5	0.162313	0.697204	0.767212	0.828748	0.862712	0.862697	0.000115	0.862712
	44.5	0.166044	0.693819	0.763829	0.821469	0.85412	0.853886	0.001606	0.85412
	45.5	0.169776	0.688087	0.753072	0.813402	0.845032	0.844527	0.00325	0.845032
	46.5	0.173507	0.688403	0.755431	0.811207	0.841562	0.840839	0.004542	0.841562
	47.5	0.177238	0.694886	0.758214	0.810765	0.839805	0.839084	0.00448	0.839805
	48.5	0.18097	0.703798	0.769215	0.817189	0.848252	0.847862	0.002559	0.848252
	49.5	0.184701	0.722931	0.781641	0.830332	0.859232	0.859077	0.001102	0.859232
	50.5	0.188432	0.740407	0.79584	0.842861	0.867769	0.867793	-0.000181	0.867769
	51.5	0.192164	0.753136	0.809048	0.85206	0.87476	0.874816	-0.00045	0.87476
	52.5	0.195895	0.755412	0.810886	0.852806	0.875155	0.875484	-0.002648	0.875155
	53.5	0.199626	0.754164	0.809706	0.853674	0.877599	0.877652	-0.000436	0.877599
	54.5	0.203358	0.764932	0.816408	0.857209	0.881111	0.880868	0.002044	0.881111
	55.5	0.207089	0.770347	0.822401	0.863918	0.887707	0.887364	0.003042	0.887707
	56.5	0.21082	0.77073	0.824882	0.865685	0.88974	0.889596	0.001306	0.88974
	57.5	0.214552	0.760547	0.817795	0.863007	0.885927	0.88549	0.003821	0.885927
	58.5	0.218283	0.748547	0.809457	0.855366	0.877483	0.876618	0.007016	0.877483
	59.5	0.222014	0.714913	0.782733	0.837678	0.864421	0.863469	0.006975	0.864421
	60.5	0.225746	0.693065	0.761165	0.818875	0.852437	0.853909	-0.010074	0.852437
	61.5	0.229477	0.663413	0.739427	0.802383	0.84026	0.84728	-0.045968	0.84026
	62.5	0.233208	0.626159	0.712693	0.786868	0.825938	0.839567	-0.084948	0.825938
	63.5	0.23694	0.590425	0.685457	0.766662	0.810163	0.821715	-0.064797	0.810163
	64.5	0.240671	0.548397	0.648359	0.739507	0.790212	0.760611	0.123652	0.790212
	65.5	0.244402	0.510948	0.615543	0.717415	0.776056	0.583041	0.462911	0.776056
	66.5	0.248134	0.462295	0.583061	0.694776	0.762142	0.25688	0.67992	0.67992
	67.5	0.251865	0.444196	0.559172	0.674413	0.748125	0.147589	0.704514	0.704514
	68.5	0.255596	0.404358	0.529404	0.651543	0.732809	0.15314	0.684491	0.684491
	69.5	0.259328	0.351889	0.473325	0.617085	0.71383	0.129612	0.671216	0.671216
	70.5	0.263059	0.313579	0.427976	0.575222	0.68612	0.090691	0.654815	0.654815
	71.5	0.26679	0.2582	0.376062	0.529051	0.656338	0.067005	0.631657	0.631657
	72.5	0.270522	0.184473	0.293592	0.460917	0.62082	0.071679	0.591542	0.591542
	73.5	0.274253	0.143425	0.230312	0.393903	0.58507	0.067614	0.554981	0.554981
	74.5	0.277984	0.12372	0.200505	0.352281	0.550834	0.048614	0.527882	0.527882
	75.5	0.281716	0.096691	0.170122	0.325298	0.518957	0.033903	0.502076	0.502076
	76.5	0.285447	0.07698	0.151195	0.289836	0.478055	0.024499	0.464947	0.464947
	77.5	0.289178	0.061471	0.119759	0.2527	0.437988	0.024155	0.424077	0.424077
	78.5	0.29291	0.044385	0.09245	0.201476	0.390856	0.030597	0.37163	0.37163
	79.5	0.296641	0.042013	0.092248	0.175851	0.353255	0.034731	0.329984	0.329984
	80.5	0.300372	0.02992	0.066998	0.143043	0.310877	0.024181	0.2938	0.2938
	81.5	0.304104	0.029561	0.040934	0.113243	0.274189	0.013455	0.26429	0.26429
	82.5	0.307835	0.022908	0.036251	0.096308	0.242431	0.007947	0.236362	0.236362
	83.5	0.311566	0.012899	0.03099	0.077367	0.212523	0.005207	0.208402	0.208402
	84.5	0.315298	0.009022	0.023201	0.06992	0.185122	-0.003938	0.188319	0.188319
	85.5	0.319029	-1.3e-05	0.01322	0.045615	0.151693	-0.01037	0.1604	0.1604
	86.5	0.32276	0.00071	0.015405	0.039081	0.122144	-0.009006	0.129979	0.129979
	87.5	0.326492	0.009851	0.010347	0.032995	0.085658	0.007823	0.078448	0.078448
	88.5	0.330223	-0.003459	-0.003745	0.020598	0.066397	0.015201	0.051986	0.051986
	89.5	0.333954	0.005538	0.000931	0.01976	0.068049	0.011524	0.057183	0.057183
	90.5	0.337686	-6e-05	0.0095	0.025536	0.069917	0.003311	0.066827	0.066827
	91.5	0.341417	0.011939	0.021402	0.026594	0.058382	-0.00543	0.063467	0.063467
	92.5	0.345148	0.000231	0.012598	0.018672	0.041713	-0.007711	0.049046	0.049046
	93.5	0.34888	-9e-06	0.009444	0.012126	0.031991	0.005817	0.026327	0.026327
	94.5	0.352611	5.6e-05	0.007075	0.001528	0.016981	0.003147	0.013878	0.013878
	95.5	0.356342	0.001327	0.003359	-0.001321	0.01496	-0.003798	0.018687	0.018687
	96.5	0.360074	0.001511	0.0015	-0.006308	0.00033	-0.01053	0.010747	0.010747
	97.5	0.363805	-0.004356	-0.001381	-0.01664	-0.012299	-0.003695	-0.008572	-0.008572
	98.5	0.367536	0.0074	0.004167	-0.000626	-0.005985	0.012003	-0.018207	-0.018207
	99.5	0.371268	0.000351	-0.00281	0.004015	0.01241	0.01225	0.000163	0.000163
	100.5	0.374999	-0.003194	-0.012313	0.000984	0.007514	0.010913	-0.003436	-0.003436
	101.5	0.37873	0.009787	0.00633	0.009744	0.003386	0.011917	-0.008634	-0.008634
	102.5	0.382462	-0.002891	0.000156	-0.00108	0.006507	0.010177	-0.003708	-0.003708
	103.5	0.386193	0.001086	-0.004241	-0.006675	0.00486	0.007394	-0.002552	-0.002552
	104.5	0.389924	-0.003684	-0.008828	-0.001956	-0.000136	0.010298	-0.010542	-0.010542
	105.5	0.393656	0.008207	0.004458	0.002384	-0.008844	3.2e-05	-0.008875	-0.008875
	106.5	0.397387	0.000812	0.000267	-0.000461	-0.00074	-0.000314	-0.000426	-0.000426
	107.5	0.401118	0.001006	0.000227	0.008732	0.006182	-0.005984	0.012093	0.012093
	108.5	0.40485	-0.001841	0.01317	0.011517	0.000546	-0.002825	0.003362	0.003362
	109.5	0.408581	-0.004298	-0.00502	-0.008077	-0.009463	0.001077	-0.010552	-0.010552
	110.5	0.412312	0.004387	-0.007598	-0.008763	-0.01031	-0.000812	-0.00949	-0.00949
	111.5	0.416044	0.007646	-0.000312	-0.005746	-0.015132	-0.005007	-0.010074	-0.010074
	112.5	0.419775	0.006412	-0.000304	-0.008235	-0.005616	-0.00777	0.002137	0.002137
	113.5	0.423506	0.004898	0.001144	0.007224	-5.5e-05	-0.007504	0.007394	0.007394
	114.5	0.427238	-0.005755	0.001512	0.008867	0.008992	-0.006808	0.015693	0.015693
	115.5	0.430969	-0.002901	-0.004555	-0.005467	0.018643	-0.007245	0.025702	0.025702
	116.5	0.4347	-0.009767	-0.004352	-0.012513	0.014529	-0.01005	0.024334	0.024334
	117.5	0.438432	0.002808	-0.002217	-0.004966	0.00328	-0.0098	0.012954	0.012954
