# Supplementary material for: Structure of the human galanin receptor 2 bound to galanin and Gq reveals the basis of ligand specificity and how binding affects the G-protein interface
Source: PLoS Biol. 2022 Aug 1;20(8):e3001714. doi: 10.1371/journal.pbio.3001714 (PMC9371267; doi:10.1371/journal.pbio.3001714)
Supplement: S3 Data — (XLSX) [file pbio.3001714.s007.xlsx]

## Sheet: S4AB Figure source data
S4A Figure
		Exp #1	Exp #2	Exp #3	Exp #4	Mean	SEM	n
WT	1:1	100	100	100	100	100	0	4
plasmid	1:2.5	32.27	41.09	34.15	41.66	37.29	2.39	4
titration	1:5	11.61	18.24	12.14	17.87	14.97	1.79	4
	1:10	3.89	9.28	4.26	6.23	5.92	1.23	4
	1:25	1.6	2.15	0.67	1.77	1.55	0.31	4
GALR2	H1023.29A	2.96	4.46	4.16	6.18	4.44	0.66	4
mutants	Y1644.64x65A	1.37	1.8	3.25	2.23	2.16	0.4	4
	Y1644.64x65F	47.12	53.7	39.57	45.5	46.47	2.9	4
	V174ECL2A	7.04	13.26	11.04	13	11.09	1.44	4
	H176ECL2A	124.23	131.66	146.25	124.98	131.78	5.1	4
	R1845.35x36V	13.69	19.82	16.58	19.54	17.41	1.44	4
	L2556.54A	14.41	18.08	16.45	22.32	17.82	1.68	4
	F264ECL3A	86.8	92.86	92.56	97.54	92.44	2.2	4
	L266ECL3A	177.84	156.46	180.93	143.95	164.79	8.82	4
	R2747.35x34A	34.74	33.64	38.13	32.41	34.73	1.23	4
S4B Figure
		Exp #1	Exp #2	Exp #3	Mean	SEM	n
WT	1:1	0	0	0	0	0	3
plasmid	1:2.5	-0.214	-0.37	-0.466	-0.35	0.073	3
titration	1:5	-0.337	-0.461	-0.545	-0.447	0.06	3
	1:10	-0.594	-0.568	-0.892	-0.685	0.104	3
	1:25	-1.315	-1.256	-1.189	-1.253	0.037	3
GALR2	H1023.29A	-2.255	-2.425	-2.496	-2.392	0.071	3
mutants	Y1644.64x65A	<-3	<-3	<-3	NA	NA	3
	Y1644.64x65F	-0.499	-0.708	-0.621	-0.609	0.061	3
	V174ECL2A	-1.299	-1.313	-1.665	-1.425	0.12	3
	H176ECL2A	-0.613	-0.611	-0.654	-0.626	0.014	3
	R1845.35x36V	-1.852	-2.111	-2.254	-2.072	0.118	3
	L2556.54A	-1.177	-1.317	-1.252	-1.249	0.04	3
	F264ECL3A	-2.049	-2.348	-2.471	-2.289	0.125	3
	L266ECL3A	-2.078	-2.455	-2.518	-2.351	0.137	3
	R2747.35x34A	-1.178	-1.383	-1.348	-1.303	0.063	3
